# Supplementary material for: Modulating the Surface Properties of Lithium Niobate Nanoparticles by Multifunctional Coatings Using Water-in-Oil Microemulsions
Source: Nanomaterials (Basel). 2023 Jan 28;13(3):522. doi: 10.3390/nano13030522 (PMC9921616; doi:10.3390/nano13030522)
Supplement: Supplementary file 1 [file nanomaterials-13-00522-s001.zip]

Archive with 1 entries (1 files):
- nanomaterials-2148259-supplementary.pdf
